# Supplementary material for: Abnormal Intrapartum Cardiotocographic Tracing, Fetal Outcome and Placental Pathology
Source: Diagnostics (Basel). 2026 Jul 16;16(14):2224. doi: 10.3390/diagnostics16142224 (PMC13408046; doi:10.3390/diagnostics16142224)
Supplement: Supplementary file 1 [file diagnostics-16-02224-s001.zip]

Archive with 1 entries (1 files):
- diagnostics-4304679-supplementary.pdf
